# Supplementary material for: Comparative Proteomic Analysis of Drug Trichosanthin Addition to BeWo Cell Line
Source: Molecules. 2022 Feb 28;27(5):1603. doi: 10.3390/molecules27051603 (PMC8911981; doi:10.3390/molecules27051603)
Supplement: Supplementary file 1 [file molecules-27-01603-s001.zip]

Archive with 3 entries (3 files):
- molecules-1513601supp.pdf
- Table S1.xlsx
- Table S2.xlsx
