# Supplementary material for: Comparative Proteomic Analysis of Drug Trichosanthin Addition to BeWo Cell Line
Source: Molecules. 2022 Feb 28;27(5):1603. doi: 10.3390/molecules27051603 (PMC8911981; doi:10.3390/molecules27051603)
Supplement: Supplementary file 1 [file molecules-27-01603-s001.zip › Table S1.xlsx]

## Sheet: MTT
Drug Concentration (ug/ul)	blank	1000	500	250	100	10	1	no drug (control)
Absorbance at 600 nm
1	0.0636	0.2343	0.3428	0.3186	0.3037	0.4416	0.4321	0.5599
2	0.0653	0.3443	0.318	0.3342	0.318	0.4393	0.4209	0.4631
3	0.0661	0.2259	0.2723	0.299	0.3273	0.444	0.4738	0.5351
4	0.0939	0.194	0.2634	0.2627	0.3846	0.4091	0.4665	0.5122
5	0.0799	0.2019	0.256	0.3011	0.2615	0.4397	0.4836	0.5164
6	0.1064	0.2261	0.2483	0.2969	0.308	0.367	0.5359	0.5202
sum	0.4752	1.4265	1.7008	1.8125	1.9031	2.5407	2.8128	3.1069
average	0.0792	0.23775	0.283467	0.302083	0.317183	0.42345	0.4688	0.517817
minus blank	0	0.15855	0.204267	0.222883	0.237983	0.34425	0.3896	0.438617
inhibition rate		0.6385	0.5343	0.4918	0.4574	0.2151	0.1118	0
