# Supplementary material for: Comparative Proteomic Analysis of Drug Trichosanthin Addition to BeWo Cell Line
Source: Molecules. 2022 Feb 28;27(5):1603. doi: 10.3390/molecules27051603 (PMC8911981; doi:10.3390/molecules27051603)
Supplement: Supplementary file 1 [file molecules-27-01603-s001.zip › Table S2.xlsx]

## Sheet: Name
Table Name	Description
2DE	2DE derived DEPs
LCMS	2DLC-MS/MS derived DEPs
Network	Transcription Factor-Gene network from label free DEPs enriched by Network Analyst
KeyProteins	Key protein found in this study

## Sheet: 2DE
Spot No in Gel	Accession	Protein Name	Mw(Dalton)	pI	Entry name	ID
2278/H20	gi|998468	48 kda histamine receptor subunit peptide 1	2420.2	9.63
8028/I19	gi|4008131	chaperonin 10	10575.7	9.44	P61604	CH10_HUMAN
9403/D20	gi|66360053	Chain A, High Resolution X-Ray Structure Of Human Galectin-3 In Complex With Lacnac	16340.6	9.37	P17931	LEG3_HUMAN
7323/H24	gi|13111901	ATP5A1 protein	40260.1	8.94	P25705	ATPA_HUMAN
8430/D16	gi|31645	glyceraldehyde-3-phosphate dehydrogenase	36031.4	8.26	P04406	G3P_HUMAN
8831/D21	gi|17402900	far upstream element-binding protein 1	67518.5	7.18	Q96AE4	FUBP1_HUMAN
7734/D18	gi|203282367	Chain A, Crystal Structure Of Human Enolase 1	47008.3	6.99	P06733	ENOA_HUMAN
8254/H15	gi|291463384	Chain K, Acetyl-Cypa: cyclosporine Complex	17983.8	6.9	P62937	PPIA_HUMAN
1320/H22	gi|609342	nucleophosmin-anaplastic lymphoma kinase fusion protein	75265.8	6.44	P06748	NPM_HUMAN
9302/D19	gi|55959887	Peroxiredoxin 1	18963.7	6.41
5416/H23	gi|119626080	albumin, isoform CRA_q	25552.6	6.25
6204/I21	gi|221043228	unnamed protein product	17461.9	6.18	B7Z6K5	B7Z6K5_HUMAN
5523/I16	gi|860986	protein disulfide isomerase	56643.7	6.1	P30101	PDIA3_HUMAN
6459/H17	gi|5031753	heterogeneous nuclear ribonucleoprotein H	49198.4	5.89	P31943	HNRH1_HUMAN
6523/I17	gi|259090349	Chain A, Crystal Structure Of The Human 70kda Heat Shock Protein 5 (BipGRP78)	45114.1	5.88	P11021	BIP_HUMAN
5629/I23;3571/J17;5676/J19	gi|15277503	ACTB protein	40194.1	5.55	P60709	ACTB_HUMAN
2306/J20	gi|24234699	keratin, type I cytoskeletal 19	44079.1	5.04	P08727	K1C19_HUMAN
1349/J16	gi|211830808	KRT18 protein	42147.7	5.02	I6L965	I6L965_HUMAN
1317/D17	gi|241913125	Chain A, Crystal Structure Of The Human Glutaredoxin 5 With Bound Glutathione In An Fes Cluster	12844.5	4.92
8370/D15	gi|30313	cytokeratin 8 (279 AA)	30839.6	4.91	P05787	K2C8_HUMAN
3426/H21;1328/I13	gi|119608027	heat shock 70kDa protein 5 (glucose-regulated protein, 78kD)	51140.4	4.91
4518/I15	gi|57209813	tubulin, beta	47736	4.7
1438/J23	gi|21465646	Chain E, Crystal Structure Of The Mammalian 20s Proteasome At 2.75 A Resolution	26452.2	4.69	Q5E987	PSA5_BOVIN
3127/I14	gi|33239451	proliferating cell nuclear antigen	28769	4.57	P12004	PCNA_HUMAN

## Sheet: LCMS
ID	GeneName	A_1	A_2	A_3	B_1	B_2	B_3	C_1	C_2	C_3	A	B	C	Sig(B/A)	Sig(C/A)	Sig(C/B)	IsSig	Mode	VIP1	VIP2	Accession	Description
1433T_HUMAN	YWHAQ	5732100	6328400	6475000	4049900	4201300	5339800	2601800	2466000	2883700	6.16996e+06	4.49557e+06	2.64488e+06	0	-1	0	1	-1	1.46345	0.467627	P27348	14-3-3 protein theta
ACADV_HUMAN	ACADVL				5058400	5320500	4911700	7345900	7133800	7690700		5.09408e+06	7.38659e+06	1	1	0	1	1	1.30257	0.290171	P49748	Very long-chain specific acyl-CoA dehydrogenase, mitochondrial
ACTN4_HUMAN	ACTN4	15397000	15948000	15160000	45220000	43126000	42341000	54332000	55627000	52522000	1.54982e+07	4.35455e+07	5.41453e+07	1	1	0	1	1	1.53649	0.495419	O43707	Alpha-actinin-4
ADAS_HUMAN	AGPS				3818000	3607500	3647100	5017400	5076300	4741400		3.68975e+06	4.94285e+06	1	1	0	1	1	1.28879	0.397642	O00116	Alkyldihydroxyacetonephosphate synthase, peroxisomal
AKAP8_HUMAN	AKAP8				910900	915910	896500	1041300	1081100	1050000		907733	1.05733e+06	1	1	0	1	1	1.295	0.255408	O43823	A-kinase anchor protein 8
ANXA2_HUMAN	ANXA2	48763000	50765000	53846000	168560000	173660000	175590000	187910000	181190000	189210000	5.10822e+07	172577709	1.8607e+08	1	1	0	1	1	1.55864	0.415664	P07355	Annexin A2
API5_HUMAN	API5				1990400		2042800	2378500	2362200	2460100		2.01643e+06	2.39989e+06	1	1	0	1	1	1.20439	0.440839	Q9BZZ5	Apoptosis inhibitor 5
ARF3_HUMAN	ARF3	31303000	31362000	31591000	9880600	10346000	9890200	3115900	7138500	4325300	3.14184e+07	1.00366e+07	4.58215e+06	-1	-1	0	1	-1	1.54391	0.409822	P61204	ADP-ribosylation factor 3
ARP3_HUMAN	ACTR3				1212800	1125600	1254300	1751800				1.19635e+06	1751800	1	1	0	1	1	1.32773	0.480877	P61158	Actin-related protein 3
ATPK_HUMAN	ATP5MF	8664700	8147600	8920300	4746100	6847600	5040900		1953100	1823700	8.57145e+06	5.47177e+06	1.88729e+06	0	-1	0	1	-1	1.47955	0.54542	P56134	ATP synthase subunit f, mitochondrial
BASI_HUMAN	BSG	17147000	16525000	17354000	26422000	27144000	24447000	30810000	34206000	39422000	1.7005e+07	2.5979e+07	3.46347e+07	0	1	0	1	1	1.46932	0.815766	P35613	Basigin
BASP1_HUMAN	BASP1	8597900	8441700	8980300	21894000	21614000	23337000	21695000	22772000	23096000	8.67037e+06	2.22691e+07	2.2513e+07	1	1	0	1	1	1.56575	0.429005	P80723	Brain acid soluble protein 1
C1TM_HUMAN	MTHFD1L				1420900	928130	1316200	1588200	1749700	1658200		1.2018e+06	1.66406e+06	1	1	0	1	1	1.08767	0.528854	Q6UB35	Monofunctional C1-tetrahydrofolate synthase, mitochondrial
CALU_HUMAN	CALU	71637000	67974000	67429000	51582000	49790000	51893000	32338000	36220000	32206000	6.89883e+07	5.10799e+07	3.35377e+07	0	-1	0	1	-1	1.51016	0.529406	O43852	Calumenin
CLIC3_HUMAN	CLIC3	5603800	9008900	5843700	3322000		2825400				6.65703e+06	3.06365e+06		0	-1	-1	1	-1	1.00419	0.716669	O95833	Chloride intracellular channel protein 3
CO6A3_HUMAN	COL6A3	6480900	4903600	4858400	10285000	10151000	8214700	14054000	15394000	13244000	5.36473e+06	9.50098e+06	1.42033e+07	0	1	0	1	1	1.47488	0.497204	P12111	Collagen alpha-3(VI) chain
COF1_HUMAN	CFL1	32576000	37431000	39120000	16996000	18318000	19480000	8023000	6279100	6989100	3.62668e+07	1.82363e+07	7.06131e+06	0	-1	-1	1	-1	1.51798	0.514872	P23528	Cofilin-1
CTNA1_HUMAN	CTNNA1	39821000	38725000	36556000	52107000	50989000	54087000	80088000	73879000	77900000	3.83431e+07	5.23788e+07	7.72459e+07	0	1	0	1	1	1.50727	0.460833	P35221	Catenin alpha-1
CTNA2_HUMAN	CTNNA2					2675100	3092800	4268900	4134700	4533900		2.87638e+06	4.30934e+06	1	1	0	1	1	1.18237	0.485467	P26232	Catenin alpha-2
CTNB1_HUMAN	CTNNB1				4949600	5942200	5464100	6298800	6295300	7077300		5.43682e+06	6.54707e+06	1	1	0	1	1	1.09089	0.709565	P35222	Catenin beta-1
DDRGK_HUMAN	DDRGK1				1630800	1596400	1011400	2018000	2189700	2145700		1.38088e+06	2.11653e+06	1	1	0	1	1	1.13172	0.448186	Q96HY6	DDRGK domain-containing protein 1
DDX5_HUMAN	DDX5	22308000	23479000	22842000	33107000	32970000	36110000	45087000	46219000	48218000	2.28713e+07	3.40321e+07	46490087	0	1	0	1	1	1.51257	0.55604	P17844	Probable ATP-dependent RNA helicase DDX5
ECE1_HUMAN	ECE1						769490	1437800	1499400	1472400		769490	1.46965e+06	1	1	0	1	1	1.19298	0.701488	P42892	Endothelin-converting enzyme 1
EF1B_HUMAN	EEF1B2	9531800	10725000	10099000	6999200	6804300	7607200	3555900	4062100	3460800	1.01069e+07	7.12884e+06	3.68377e+06	0	-1	0	1	-1	1.50734	0.574345	P24534	Elongation factor 1-beta
EGLN_HUMAN	ENG				2398600	2986500	2625700	4324500	3891600	4007300		2.65943e+06	4.07041e+06	1	1	0	1	1	1.25477	0.484205	P17813	Endoglin
EZRI_HUMAN	EZR	5676700	6055100	5366200	10416000	11195000	10328000	14137000	12147000	13471000	5.69239e+06	1.06393e+07	1.32254e+07	0	1	0	1	1	1.50766	0.426219	P15311	Ezrin
FAS_HUMAN	FASN	31449000	24244000	25041000	10099000	11461000	8524400	7246000	6198300	3927700	2.67272e+07	9.95531e+06	5.60837e+06	-1	-1	0	1	-1	1.50797	0.669438	P49327	Fatty acid synthase
FBRL_HUMAN	FBL	7668600	8422900	6915800	8566800	8244000	9728500	14009000	17220000	16681000	7.64434e+06	8.82404e+06	1.59057e+07	0	1	0	1	1	1.47245	0.518693	P22087	rRNA 2'-O-methyltransferase fibrillarin
FIP1_HUMAN	FIP1L1				1979400	2073800	2120100	2410300	2893700			2.05693e+06	2.64096e+06	1	1	0	1	1	1.38975	0.682459	Q6UN15	Pre-mRNA 3'-end-processing factor FIP1
FSCN1_HUMAN	FSCN1	10912000	16780000	21259000		2289400	1225500				1.57306e+07	1.67501e+06		0	-1	-1	1	-1	1.09877	0.708433	Q16658	Fascin
G3P_HUMAN	GAPDH	354210000	332750000	345960000	246000000	249770000	253550000	125390000	117940000	115990000	3.44193e+08	2.49754e+08	1.19706e+08	0	-1	-1	1	-1	1.51277	0.531567	P04406	Glyceraldehyde-3-phosphate dehydrogenase
GARS_HUMAN	GARS1	2413400	2204400	2606400	1769000	1732100	2065700				2.40245e+06	1.84979e+06		0	-1	-1	1	-1	1.13769	0.792535	P41250	Glycine--tRNA ligase
GCN1_HUMAN	GCN1	23074000	12282000	7416200	745030	878390	928310				1.28093e+07	846938		0	-1	-1	1	-1	1.07406	0.859794	Q92616	eIF-2-alpha kinase activator GCN1
GPX8_HUMAN	GPX8				1949400	1719600	1943700	2831000	2165400	2863500		1.86775e+06	2.59891e+06	1	1	0	1	1	1.1262	0.885115	Q8TED1	Probable glutathione peroxidase 8
H2AX_HUMAN	H2AX	25007000	23254000	24155000	32228000	31046000	31130000	59740000	48150000	47935000	2.4128e+07	3.14634e+07	5.1662e+07	0	1	0	1	1	1.45535	0.618787	P16104	Histone H2AX
HMOX1_HUMAN	HMOX1				5390200	4992300	4885400	8912000	9888500	8711800		5.08474e+06	9.15668e+06	1	1	0	1	1	1.29049	0.324994	P09601	Heme oxygenase 1
ILF2_HUMAN	ILF2	14587000	14519000	14418000	21833000	21925000	24764000	31489000	32925000	33300000	1.45078e+07	2.28012e+07	3.25619e+07	0	1	0	1	1	1.51149	0.552032	Q12905	Interleukin enhancer-binding factor 2
ILF3_HUMAN	ILF3	9698000	9794500	9424500	16693000	15146000	16024000	21182000	21315000	21244000	9.63772e+06	1.59417e+07	2.12469e+07	0	1	0	1	1	1.52054	0.510141	Q12906	Interleukin enhancer-binding factor 3
KDM1A_HUMAN	KDM1A				1400300	1123600	1384400	2325200	2307500			1.29628e+06	2.31633e+06	1	1	0	1	1	1.55628	0.361977	O60341	Lysine-specific histone demethylase 1A
KPYM_HUMAN	PKM	63866000	61202000	66759000	17555000	17396000	15308000	16062000	12881000	9238900	6.39021e+07	1.67208e+07	1.24105e+07	-1	-1	0	1	-1	1.55844	0.459089	P14618	Pyruvate kinase PKM
LIMA1_HUMAN	LIMA1	36695000	37197000	40445000	57372000	53639000	57187000	85596000	82298000	85242000	3.80768e+07	5.60393e+07	8.43656e+07	0	1	0	1	1	1.51191	0.527814	Q9UHB6	LIM domain and actin-binding protein 1
LMNA_HUMAN	LMNA	16873000	16305000	16513000	44597000	44902000	42857000	52528000	57046000	53619000	1.6562e+07	4.41094e+07	5.4364e+07	1	1	0	1	1	1.53667	0.532221	P02545	Prelamin-A/C
LPPRC_HUMAN	LRPPRC	12470000	10198000	10644000	18868000	19859000	19830000	21882000	23503000	23511000	1.10619e+07	1.95135e+07	2.29523e+07	0	1	0	1	1	1.52708	0.578519	P42704	Leucine-rich PPR motif-containing protein, mitochondrial
MPRI_HUMAN	IGF2R				1375100	529260	1047700	1527700	1465500	1794900		913580	1.58984e+06	1	1	0	1	1	1.01763	0.668529	P11717	Cation-independent mannose-6-phosphate receptor
MTCH2_HUMAN	MTCH2	726450	921090	688050	932920	1135800	1146200	1406000	1880300	1972200	772163	1.06693e+06	1.73402e+06	0	1	0	1	1	1.41027	0.745669	Q9Y6C9	Mitochondrial carrier homolog 2
MTX1_HUMAN	MTX1				982240	1113500	1097500	1221600	1221100	1217900		1.06277e+06	1.2202e+06	1	1	0	1	1	1.15992	0.457926	Q13505	Metaxin-1
MYL6_HUMAN	MYL6	31022000	31810000	32318000	14975000	15692000	16315000	15015000	15269000	15029000	3.17122e+07	1.56511e+07	1.51039e+07	-1	-1	0	1	-1	1.56525	0.39518	P60660	Myosin light polypeptide 6
NDUA9_HUMAN	NDUFA9				1405700		1330300	2045300	2315400			1.36748e+06	2.17616e+06	1	1	0	1	1	1.30695	0.254999	Q16795	NADH dehydrogenase [ubiquinone] 1 alpha subcomplex subunit 9, mitochondrial
NOLC1_HUMAN	NOLC1					1281000	1365900	2790000		2581400		1.32277e+06	2.68367e+06	1	1	1	1	1	1.28169	0.316274	Q14978	Nucleolar and coiled-body phosphoprotein 1
NOMO3_HUMAN	NOMO3	8128500	7823700	6980700	16810000	15332000	15584000	17984000	20093000	19348000	7.62852e+06	1.58958e+07	1.91215e+07	1	1	0	1	1	1.52829	0.549568	P69849	Nodal modulator 3
NP1L1_HUMAN	NAP1L1	7595900	7189200	7691700		1060200					7.48906e+06	1060200		-1	-1	-1	1	-1	1.0857	0.672104	P55209	Nucleosome assembly protein 1-like 1
P4HA1_HUMAN	P4HA1	7814900	8172000	7987100	12300000	12329000	12715000	20950000	19725000	20760000	7.99e+06	1.24466e+07	2.04712e+07	0	1	0	1	1	1.5123	0.478224	P13674	Prolyl 4-hydroxylase subunit alpha-1
PA2G4_HUMAN	PA2G4	6307200	5701600	6210700	9368400	9964900	9008700	12734000	13490000	11883000	6.06724e+06	9.43916e+06	1.26853e+07	0	1	0	1	1	1.49485	0.561616	Q9UQ80	Proliferation-associated protein 2G4
PCBP2_HUMAN	PCBP2	17724000	16874000	15857000	10652000	10058000	9831400	6190500	3905200	5360000	1.68009e+07	1.01746e+07	5.06032e+06	0	-1	0	1	-1	1.50759	0.709746	Q15366	Poly(rC)-binding protein 2
PCNA_HUMAN	PCNA	3090400			2248100	2040400	1906200				3090400	2.06015e+06		0	-1	-1	1	-1	1.17893	0.527019	P12004	Proliferating cell nuclear antigen
PHB2_HUMAN	PHB2	13909000	15101000	14988000	33018000	30004000	32390000	41611000	43216000	39816000	1.4656e+07	3.17771e+07	4.15244e+07	1	1	0	1	1	1.52239	0.554257	Q99623	Prohibitin-2
PLEC_HUMAN	PLEC	8866300	10184000	10016000	19271000	21303000	21940000	26850000	25343000	28073000	9.67056e+06	2.08063e+07	2.67319e+07	1	1	0	1	1	1.52016	0.509925	Q15149	Plectin
PRDX1_HUMAN	PRDX1	23153000	23649000	23109000	17972000	18715000	19448000	4462900	5585800	6291400	2.33024e+07	1.8702e+07	5.39283e+06	0	-1	-1	1	-1	1.50883	0.468453	Q06830	Peroxiredoxin-1
PRDX6_HUMAN	PRDX6	6255500	5769700	5351200	4348800	4031900	4191300		1450400		5.78037e+06	4.18867e+06	1450400	0	0	-1	1	-1	1.41549	0.966486	P30041	Peroxiredoxin-6
PSA5_HUMAN	PSMA5	1737300	1927200	1690700	1450000	1256100	1595200				1.7822e+06	1.42693e+06		0	-1	-1	1	-1	1.07639	0.675799	P28066	Proteasome subunit alpha type-5
PTBP1_HUMAN	PTBP1	26483000	26035000	27554000	70737000	69341000	69048000	74266000	71114000	67586000	2.66831e+07	6.97048e+07	7.09361e+07	1	1	0	1	1	1.56014	0.356798	P26599	Polypyrimidine tract-binding protein 1
QCR2_HUMAN	UQCRC2				2750600	3284100	2533200	3906100	3901000	4476800		2.83904e+06	4.08597e+06	1	1	0	1	1	1.19717	0.526274	P22695	Cytochrome b-c1 complex subunit 2, mitochondrial
RBM8A_HUMAN	RBM8A	1936200	2411300	2804200	3854000	4409200	5010800	5105100	6366200	6128100	2.35688e+06	4.39939e+06	5.83987e+06	0	1	0	1	1	1.45619	0.86185	Q9Y5S9	RNA-binding protein 8A
RBMX_HUMAN	RBMX	2829100	3718200	4231900	16934000	15895000	13928000	17006000	19100000	16074000	3.5441e+06	1.55347e+07	17348150	1	1	0	1	1	1.52963	0.541505	P38159	RNA-binding motif protein, X chromosome
RCN1_HUMAN	RCN1	63550000	60503000	59797000	40160000	38537000	38191000	18659000	21833000	20947000	6.12619e+07	3.89533e+07	2.0435e+07	0	-1	0	1	-1	1.5171	0.524947	Q15293	Reticulocalbin-1
RHOC_HUMAN	RHOC				1361100	1487100	1374500	3392200	1862200			1.40645e+06	2.51336e+06	1	1	0	1	1	1.21903	0.947467	P08134	Rho-related GTP-binding protein RhoC
RL10_HUMAN	RPL10	6528900	5651900	6501100	3452500		3459500				6.21356e+06	3.456e+06		0	-1	-1	1	-1	1.177	0.544293	P27635	60S ribosomal protein L10
RL10A_HUMAN	RPL10A	4153500	4089000	3275400	4080100	3526200	4261500	9356000	6929800	9791300	3.81738e+06	3.94318e+06	8.59443e+06	0	1	1	1	1	1.4492	0.72485	P62906	60S ribosomal protein L10a
RL14_HUMAN	RPL14	2533700		2923600	1089300						2.72168e+06	1089300		0	-1	-1	1	-1	1.08114	0.448999	P50914	60S ribosomal protein L14
RL22_HUMAN	RPL22	6896500	7126700	7106900	4374900	5027800	4960800				7.04259e+06	4.77858e+06		0	-1	-1	1	-1	1.29094	0.309987	P35268	60S ribosomal protein L22
RL40_HUMAN	UBA52	29146000	26251000	27365000	30400000	35856000	34548000	84135000	97167000	81906000	2.75617e+07	3.35186e+07	8.74857e+07	0	1	1	1	1	1.49888	0.485968	P62987	Ubiquitin-60S ribosomal protein L40
RNPS1_HUMAN	RNPS1				2936300	2853500	3391400	5216000	4923100	5311500		3.05154e+06	5.14752e+06	1	1	0	1	1	1.30048	0.318452	Q15287	RNA-binding protein with serine-rich domain 1
ROA1_HUMAN	HNRNPA1	51362000	54211000	50466000	134980000	138740000	137940000	158350000	167020000	172210000	5.19888e+07	1.3721e+08	1.65761e+08	1	1	0	1	1	1.54154	0.525463	P09651	Heterogeneous nuclear ribonucleoprotein A1
ROA3_HUMAN	HNRNPA3	25993000	24362000	27025000	75582000	73427000	73925000	101030000	99941000	97096000	2.57698e+07	7.43056e+07	9.93417e+07	1	1	0	1	1	1.53214	0.497862	P51991	Heterogeneous nuclear ribonucleoprotein A3
RS10_HUMAN	RPS10				3906900	4125000	3979300	4435300	4769500	5521200		4.00271e+06	4.88813e+06	1	1	0	1	1	1.09185	0.851914	P46783	40S ribosomal protein S10
RS15A_HUMAN	RPS15A				3492600	3825600	3807200	6120500	4556900	4693400		3.70525e+06	5.07748e+06	1	1	0	1	1	1.05616	1.00003	P62244	40S ribosomal protein S15a
RU17_HUMAN	SNRNP70	5715600	4665400	5831000	8938200	9264800	9754700	13477000	13482000	14824000	5.3773e+06	9.31322e+06	1.39135e+07	0	1	0	1	1	1.51014	0.664475	P08621	U1 small nuclear ribonucleoprotein 70 kDa
SAFB1_HUMAN	SAFB				5664300	5795800	6628400	8733900	8141100	8630700		6.01482e+06	8.49792e+06	1	1	0	1	1	1.27325	0.415346	Q15424	Scaffold attachment factor B1
SERA_HUMAN	PHGDH	11337000	11264000	12684000	4547200	3906700	4542300	1289700	1678200	2288000	1.1744e+07	4.32126e+06	1.7045e+06	-1	-1	-1	1	-1	1.5304	0.464255	O43175	D-3-phosphoglycerate dehydrogenase
SF3B1_HUMAN	SF3B1	9511900	9884800	8712200	12283000	12156000	11850000	18818000	19592000	21600000	9.35666e+06	1.2095e+07	1.99696e+07	0	1	0	1	1	1.50056	0.497123	O75533	Splicing factor 3B subunit 1
SF3B2_HUMAN	SF3B2	6061400	4949800	5397200	9589500	9140800	8209700	12494000	13849000	14818000	5.45058e+06	8.96126e+06	1.36868e+07	0	1	0	1	1	1.49473	0.679648	Q13435	Splicing factor 3B subunit 2
SMD1_HUMAN	SNRPD1	6767300	7133300	6863300		10429000		19613000	21637000	18810000	6.91958e+06	10429000	1.99853e+07	0	1	0	1	1	1.31545	0.475583	P62314	Small nuclear ribonucleoprotein Sm D1
SMHD1_HUMAN	SMCHD1				355010	302550	399740	1068900	923870			350164	993743	1	1	1	1	1	1.55842	0.420372	A6NHR9	Structural maintenance of chromosomes flexible hinge domain-containing protein 1
SMRC1_HUMAN	SMARCC1				3302300	4130100	3428200	4927900	4314400	5038400		3.60259e+06	4.74925e+06	1	1	0	1	1	1.1318	0.715637	Q92922	SWI/SNF complex subunit SMARCC1
SNRPA_HUMAN	SNRPA				5417900		5157200	7362200	9069900	8644900		5.28594e+06	8.32639e+06	1	1	0	1	1	1.14388	0.429506	P09012	U1 small nuclear ribonucleoprotein A
SOAT1_HUMAN	SOAT1	16259000	16424000	17851000	9639900	10947000	9368200	4602200	9492200	8650800	1.68298e+07	9.96188e+06	7.22985e+06	0	-1	0	1	-1	1.45238	0.443405	P35610	Sterol O-acyltransferase 1
SRP14_HUMAN	SRP14						2350800	4283500	4387700	5337100		2350800	4.64637e+06	1	1	0	1	1	1.10703	0.666337	P37108	Signal recognition particle 14 kDa protein
SRRM2_HUMAN	SRRM2				3359300	3434600	3600400	4010900	3623700	3810700		3.46331e+06	3.81182e+06	1	1	0	1	1	1.0533	0.935093	Q9UQ35	Serine/arginine repetitive matrix protein 2
SRRT_HUMAN	SRRT						668030	1071200	926640	866830		668030	951127	1	1	0	1	1	1.03789	0.871694	Q9BXP5	Serrate RNA effector molecule homolog
SUN2_HUMAN	SUN2				1207600		1117000	1800400	2106600			1.16142e+06	1.94749e+06	1	1	0	1	1	1.29363	0.282589	Q9UH99	SUN domain-containing protein 2
TBA1B_HUMAN	TUBA1B	576480000	599340000	622120000	135920000	128180000	129660000	114560000	111260000	116870000	5.99024e+08	1.31211e+08	1.14207e+08	-1	-1	0	1	-1	1.56592	0.400593	P68363	Tubulin alpha-1B chain
TBB5_HUMAN	TUBB	238490000	250200000	241890000	50175000	46352000	48509000	40353000	42574000	42202000	2.43477e+08	4.83199e+07	4.16982e+07	-1	-1	0	1	-1	1.56699	0.387457	P07437	Tubulin beta chain
TKT_HUMAN	TKT	1755000	1678500		3072100	3412400	3641100	3786100	3666500	3728300	1.71632e+06	3.367e+06	3.72665e+06	0	1	0	1	1	1.58537	0.590769	P29401	Transketolase
TMED9_HUMAN	TMED9	14100000	13920000	14092000	20915000	23368000	24804000	30502000	33480000	36407000	1.40371e+07	2.29721e+07	3.33759e+07	0	1	0	1	1	1.49411	0.668476	Q9BVK6	Transmembrane emp24 domain-containing protein 9
TR150_HUMAN	THRAP3	1904100		2524900	3940800	3861600	4324200	5211900	5771700	5477600	2.19264e+06	4.03725e+06	5.48231e+06	0	1	0	1	1	1.54729	0.751978	Q9Y2W1	Thyroid hormone receptor-associated protein 3
U2AF1_HUMAN	U2AF1	10246000	10570000	10545000	6248600	7095100	5906300				1.04526e+07	6.39763e+06		0	-1	-1	1	-1	1.29529	0.303285	Q01081	Splicing factor U2AF 35 kDa subunit
VAMP3_HUMAN	VAMP3					1600600	2317400	3679100	3692400	3446800		1.92594e+06	3.60431e+06	1	1	0	1	1	1.1646	0.56052	Q15836	Vesicle-associated membrane protein 3
VAPA_HUMAN	VAPA	4988000	5240900	5192500	7526500	7120700	8035400	11146000	11951000	11277000	5.13929e+06	7.55164e+06	1.14526e+07	0	1	0	1	1	1.50591	0.567275	Q9P0L0	Vesicle-associated membrane protein-associated protein A
YBOX1_HUMAN	YBX1	17703000	20591000	20644000	25461000	24963000	28097000	44815000	46001000	45350000	1.95962e+07	2.61383e+07	4.53861e+07	0	1	0	1	1	1.50546	0.513597	P67809	Y-box-binding protein 1
YBOX3_HUMAN	YBX3	1493300	1155800	1184500	2141400	1837800	1841800	3898400	4895100	4343200	1.26918e+06	1.93529e+06	4.35999e+06	0	1	1	1	1	1.48998	0.524453	P16989	Y-box-binding protein 3
ZN326_HUMAN	ZNF326	2060500	1619200	1510800	2880900	2764800	3077100	3385200	3505100	3543500	1.71459e+06	2.90477e+06	3.47728e+06	0	1	0	1	1	1.50779	0.57835	Q5BKZ1	DBIRD complex subunit ZNF326

## Sheet: Network
Pathway	Hits	FDR	P.Value	Total	Expected
Spliceosome	46	2.73e-23	8.57e-26	134	7.19
Ribosome	48	1.07e-22	6.74e-25	153	8.21
Protein processing in endoplasmic reticulum	44	9.92e-18	9.36e-20	165	8.85
Carbon metabolism	25	1.17e-07	1.48e-09	116	6.22
Viral carcinogenesis	32	1.39e-06	2.19e-08	201	10.8
Systemic lupus erythematosus	25	1.49e-06	2.82e-08	133	7.13
Pathogenic Escherichia coli infection	15	5.09e-06	1.12e-07	55	2.95
Citrate cycle (TCA cycle)	11	7.97e-06	2.01e-07	30	1.61
Alcoholism	28	9.96e-06	2.82e-07	180	9.65
Glycolysis / Gluconeogenesis	15	6.97e-05	2.19e-06	68	3.65

## Sheet: KeyProteins
Symbol	Location	Molecular Type	Name	Type	HPA Biomarker Comments
GAPDH	Nucleus	Enzyme	glyceraldehyde-3-phosphate dehydrogenase	DEPs identified in both two methods	diagnosis of ovarian cancer
PCNA	Nucleus	Enzyme	proliferating cell nuclear antigen		prognosis of oropharyngeal neoplasm
CTNNA1	Plasma Membrane	Other	catenin alpha 1	IPA Network	diagnosis of gastric cancer.
CTNNB1	Nucleus	Transcription Regulator	catenin beta 1		diagnosis of Colorectal Cancer, thyroid cancer, gastric cancer, Cervical Cancer, mesothelioma
HNRNPA1	Nucleus	Other	heterogeneous nuclear ribonucleoprotein A1
NOLC1	Nucleus	Transcription Regulator	nucleolar and coiled-body phosphoprotein 1	Sequential significant up regulation	Prognostic of thyroid cancer (unfavorable) and renal cancer (unfavorable)
SMHD1	Nucleus	Enzyme	ATPase		Prognostic of renal cancer (unfavorable) and liver cancer (unfavorable)
NP1L1	Nucleus	Other	nucleosome assembly protein 1 like 1	Sequential significant down regulation	Prognostic of renal cancer (unfavorable) and liver cancer (unfavorable)
PHGDH	Cytoplasm	Enzyme	phosphoglycerate dehydrogenase		Prognostic of endometrial cancer (unfavorable) and glioma (favorable)
